# Supplementary material for: Active Detection of Glucose Metabolism Disorders Prior to Coronary Artery Bypass Grafting: Associations with In-Hospital Postoperative Complications
Source: J Clin Med. 2025 Apr 30;14(9):3123. doi: 10.3390/jcm14093123 (PMC12072462; doi:10.3390/jcm14093123)
Supplement: Supplementary file 1 [file jcm-14-03123-s001.zip]

Archive with 1 entries (1 files):
- jcm-3569570-supplementary.pdf
